# Supplementary material for: A statistical method for removing unbalanced trials with multiple covariates in meta-analysis
Source: PLoS One. 2023 Dec 15;18(12):e0295332. doi: 10.1371/journal.pone.0295332 (PMC10723740; doi:10.1371/journal.pone.0295332)
Supplement: S3 File — File of the Chol dataset. (TXT) [file pone.0295332.s005.txt]

study	pts	gr	anyvasc	age	LDL	cauc	pcauc	sdc	male	pmale	sdm	diab	pdiab	sdd	CHD	pchd	sdchd	spons	mask	nation	year
1	2223	plac	796	58.6	4.87	100	1.00	0.0001	81	0.81	0.0083	4.00	0.04	0.0042	100.00	1.00	0.0001	full	double	eur	1994
1	2221	treat	555	58.6	4.87	100	1.00	0.0001	82	0.82	0.0082	5.00	0.05	0.0046	100.00	1.00	0.0001	full	double	eur	1994
2	3293	plac	318	55.1	4.96	100	1.00	0.0001	100	1.00	0.0001	1.06	0.01	0.0018	5.00	0.05	0.0038	full	double	eur	1995
2	3302	treat	232	56.3	4.96	100	1.00	0.0001	100	1.00	0.0001	1.20	0.01	0.0019	5.00	0.05	0.0038	full	double	eur	1995
3	2078	plac	553	59	3.59	92	0.92	0.0060	86	0.86	0.0076	15.00	0.15	0.0078	100.00	1.00	0.0001	full	double	other	1996
3	2081	treat	433	59	3.59	93	0.93	0.0056	86	0.86	0.0076	14.00	0.14	0.0076	100.00	1.00	0.0001	full	double	other	1996
4	667	plac	100	61.6	4.01	5	0.05	0.0084	91	0.91	0.0111	8.60	0.09	0.0109	100.00	1.00	0.0001	other	other	other	1997
4	674	treat	79	61.4	4.01	94	0.94	0.0091	93	0.93	0.0098	8.60	0.09	0.0108	100.00	1.00	0.0001	other	other	other	1997
5	3301	plac	201	58	3.89	89	0.89	0.0054	85	0.85	0.0062	5.40	0.05	0.0039	0.50	0.01	0.0012	full	double	other	1998
5	3304	treat	143	58	3.89	89	0.89	0.0054	85	0.85	0.0062	6.80	0.07	0.0044	0.50	0.01	0.0012	full	double	other	1998
6	4502	plac	1153	62	5.00	100	1.00	0.0001	83	0.83	0.0056	9.00	0.09	0.0043	100.00	1.00	0.0001	full	double	other	1998
6	4512	treat	936	62	5.00	100	1.00	0.0001	83	0.83	0.0056	9.00	0.09	0.0043	100.00	1.00	0.0001	full	double	other	1998
7	2133	plac	231	60	3.93	100	1.00	0.0001	86	0.86	0.0075	14.40	0.14	0.0076	100.00	1.00	0.0001	other	other	eur	2000
7	2138	treat	208	59.7	3.93	100	1.00	0.0001	86	0.86	0.0075	12.90	0.13	0.0072	100.00	1.00	0.0001	other	other	eur	2000
8	833	plac	195	60	3.41	100	1.00	0.0001	83	0.83	0.0130	9.80	0.10	0.0103	100.00	1.00	0.0001	full	double	eur	2002
8	844	treat	164	60	3.39	100	1.00	0.0001	84	0.84	0.0126	14.20	0.14	0.0120	100.00	1.00	0.0001	full	double	eur	2002
9	10267	plac	2043	65.2	3.40	100	1.00	0.0001	75	0.75	0.0043	29.00	0.29	0.0045	65.00	0.65	0.0047	other	other	eur	2002
9	10269	treat	1511	65.2	3.40	100	1.00	0.0001	75	0.75	0.0043	29.00	0.29	0.0045	65.00	0.65	0.0047	other	other	eur	2002
10	2913	plac	495	75.3	3.80	100	1.00	0.0001	48	0.48	0.0093	11.00	0.11	0.0058	25.80	0.26	0.0081	full	double	eur	2002
10	2891	treat	431	75.4	3.80	100	1.00	0.0001	48	0.48	0.0093	10.50	0.11	0.0057	27.90	0.28	0.0083	full	double	eur	2002
11	5185	plac	812	66.3	3.33	57	0.57	0.0069	51	0.51	0.0069	34.40	0.34	0.0066	15.00	0.15	0.0050	other	other	other	2002
11	5170	treat	758	66.4	3.33	55	0.55	0.0069	51	0.51	0.0070	35.90	0.36	0.0067	13.40	0.13	0.0047	other	other	other	2002
12	5137	plac	307	63.2	3.40	95	0.95	0.0030	81	0.81	0.0055	24.80	0.25	0.0060	0.50	0.01	0.0010	full	other	eur	2003
12	5168	treat	217	63.1	3.40	95	0.95	0.0030	81	0.81	0.0055	24.30	0.24	0.0060	0.50	0.01	0.0010	full	other	eur	2003
13	1052	plac	140	50	4.10	100	1.00	0.0001	65	0.65	0.0147	18.90	0.19	0.0121	22.00	0.22	0.0128	full	double	eur	2003
13	1050	treat	135	49.5	4.10	100	1.00	0.0001	67	0.67	0.0145	18.80	0.19	0.0121	18.50	0.19	0.0120	full	double	eur	2003
14	1410	plac	123	61.8	5.02	94	0.94	0.0063	68	0.68	0.0124	100.00	1.00	0.0001	0.50	0.01	0.0019	other	double	eur	2004
14	1428	treat	81	61.5	3.04	95	0.95	0.0058	68	0.68	0.0123	100.00	1.00	0.0001	0.50	0.01	0.0019	other	double	eur	2004
15	1225	plac	293	61.3	3.80	84	0.84	0.0105	82	0.82	0.0110	21.10	0.21	0.0117	100.00	1.00	0.0001	full	other	other	2004
15	1217	treat	254	61.1	3.80	84	0.84	0.0105	82	0.82	0.0110	23.20	0.23	0.0121	100.00	1.00	0.0001	full	other	other	2004
16	636	plac	162	65.7	3.28	100	1.00	0.0001	54	0.54	0.0198	100.00	1.00	0.0001	28.10	0.28	0.0178	full	double	eur	2005
16	619	treat	144	65.7	3.23	100	1.00	0.0001	54	0.54	0.0200	100.00	1.00	0.0001	30.70	0.31	0.0185	full	double	eur	2005
17	1199	plac	136	61	2.95	84	0.84	0.0106	67	0.67	0.0136	100.00	1.00	0.0001	32.00	0.32	0.0135	full	double	other	2006
17	1211	treat	114	61.1	2.92	84	0.84	0.0105	66	0.66	0.0136	100.00	1.00	0.0001	34.00	0.34	0.0136	full	double	other	2006
18	3866	plac	140	58.4	4.05	100	1.00	0.0001	31	0.31	0.0074	21.00	0.21	0.0066	0.50	0.01	0.0011	other	other	other	2006
18	3866	treat	102	58.2	4.05	100	1.00	0.0001	32	0.32	0.0075	21.00	0.21	0.0066	0.50	0.01	0.0011	other	other	other	2006
19	8901	plac	194	66	2.79	71	0.71	0.0048	62	0.62	0.0051	0.00	0.00	0.0001	0.50	0.01	0.0007	full	double	other	2008
19	8901	treat	105	66	2.79	71	0.71	0.0048	61	0.61	0.0052	0.00	0.00	0.0001	0.50	0.01	0.0007	full	double	other	2008
20	2289	plac	174	68	3.06	100	1.00	0.0001	79	0.79	0.0085	25.00	0.25	0.0091	33.80	0.34	0.0099	other	double	eur	2008
20	2285	treat	172	68	3.06	100	1.00	0.0001	76	0.76	0.0089	27.40	0.27	0.0093	31.80	0.32	0.0097	other	double	eur	2008
21	1384	plac	368	64.3	2.56	85	0.85	0.0096	65	0.65	0.0128	24.80	0.25	0.0116	16.40	0.16	0.0100	full	double	other	2009
21	1389	treat	362	64.1	2.58	85	0.85	0.0096	61	0.61	0.0131	27.90	0.28	0.0120	16.40	0.16	0.0099	full	double	other	2009
