# Supplementary material for: A statistical method for removing unbalanced trials with multiple covariates in meta-analysis
Source: PLoS One. 2023 Dec 15;18(12):e0295332. doi: 10.1371/journal.pone.0295332 (PMC10723740; doi:10.1371/journal.pone.0295332)
Supplement: S4 File — File of the Hep dataset. (TXT) [file pone.0295332.s006.txt]

autore	study	arm	continente	jadad	gr	ifn	age	sda	male	sdm	cirr	sdc	recov	pts
Andreone.A	53	97	Europa	b	plac	a	46.4	12.5	0.563	0.1240	0.026	0.0401	0	16
Andreone.A	53	98	Europa	b	treat	b	51.1	10.9	0.625	0.1210	0.188	0.0977	2	16
Andreone.B	54	99	Europa	b	treat	b	46.0	17.5	0.692	0.0905	0.619	0.0952	0	26
Andreone.B	54	100	Europa	b	plac	a	51.0	3.0	0.500	0.1021	0.382	0.0992	0	24
Barbaro.A	56	103	Europa	b	treat	b	35.0	23.0	0.691	0.0375	0.288	0.0367	32	152
Barbaro.A	56	104	Europa	b	plac	a	33.0	15.0	0.675	0.0381	0.026	0.0130	2	151
Barbaro	57	105	Europa	b	treat	b	33.0	18.5	0.660	0.0335	0.026	0.0113	44	200
Barbaro	57	106	Europa	b	plac	a	34.0	17.0	0.620	0.0343	0.035	0.0130	6	200
Barbaro.A	58	107	Europa	b	treat	b	33.0	7.2	0.647	0.0326	0.040	0.0134	92	215
Barbaro.A	58	108	Europa	b	plac	a	35.0	7.3	0.667	0.0323	0.040	0.0134	31	213
Bell	59	109	Europa	a	treat	b	37.0	8.0	0.704	0.0879	0.000	0.0000	6	27
Bell	59	110	Europa	a	plac	a	37.0	6.0	0.769	0.0827	0.038	0.0375	6	26
BellobuonoA	60	111	Europa	a	treat	b	45.7	10.1	0.833	0.0761	0.083	0.0563	5	24
BellobuonoA	60	112	Europa	a	plac	a	47.5	9.8	0.750	0.0884	0.042	0.0409	1	24
Bellobuono	61	113	Europa	a	plac	a	44.0	12.0	0.583	0.1006	0.000	0.0000	1	24
Bellobuono	61	114	Europa	a	treat	b	45.0	11.0	0.583	0.1006	0.083	0.0563	10	24
Bellobuono	61	115	Europa	a	plac	a	41.0	18.5	0.583	0.1423	0.000	0.0000	5	12
Berg.A	62	116	Europa	a	treat	b	42.0	1.2	0.570	0.0513	0.011	0.0108	24	93
Berg.A	62	117	Europa	a	plac	a	42.0	1.2	0.620	0.0506	0.011	0.0109	16	92
Boucher	63	118	Europa	a	treat	b	43.0	14.0	0.646	0.0424	0.150	0.0317	78	127
Boucher	63	119	Europa	a	plac	a	43.0	12.0	0.733	0.0571	0.200	0.0516	7	60
Bresci	64	120	Europa	b	treat	b	52.0	9.0	0.560	0.0702	0.000	0.0000	4	50
Bresci	64	121	Europa	b	plac	a	48.0	11.0	0.520	0.0707	0.000	0.0000	3	50
Brillanti	65	122	Europa	a	treat	b	43.3	6.1	0.467	0.1288	1.000	0.0000	7	15
Brillanti	65	123	Europa	a	plac	a	48.3	4.4	0.467	0.1288	1.000	0.0000	0	15
Brouwer	66	124	Europa	b	treat	b	43.0	12.0	0.443	0.0504	0.124	0.0335	42	97
Brouwer	66	125	Europa	b	treat	b	47.0	14.0	0.629	0.0490	0.155	0.0367	33	97
Brouwer	66	126	Europa	b	plac	a	45.0	14.0	0.634	0.0479	0.139	0.0344	16	101
Chemello	68	129	Europa	b	treat	b	38.0	15.0	1.000	0.0000	0.000	0.0000	7	15
Chemello	68	130	Europa	b	plac	a	44.0	14.0	1.000	0.0000	0.000	0.0000	2	15
Davis	71	136	America	b	treat	b	44.0	8.0	0.647	0.0363	0.017	0.0098	84	173
Davis	71	137	America	b	plac	a	42.0	8.0	0.651	0.0363	0.035	0.0140	8	172
Dettmer	72	138	America	a	treat	b	49.0	6.5	0.672	0.0616	0.517	0.0656	17	58
Dettmer	72	139	America	a	plac	a	49.0	6.5	0.661	0.0616	0.525	0.0650	9	59
DiMarco	73	140	Europa	a	plac	a	45.6	11.6	0.850	0.0798	0.000	0.0000	1	20
DiMarco	73	141	Europa	a	treat	b	38.2	9.1	0.762	0.0929	0.048	0.0466	12	21
Ferenci	75	144	Europa	b	treat	b	45.7	8.5	0.704	0.0507	0.173	0.0420	7	81
Ferenci	75	145	Europa	b	plac	a	48.2	8.3	0.711	0.0520	0.211	0.0468	1	76
Fried.A	76	146	America	a	treat	b	30	8.3	0.964	0.0249	0.000	0.0000	16	56
Fried.A	76	147	America	a	plac	a	27	8.8	0.965	0.0243	0.000	0.0000	4	57
Ledinghen.a	84	155	Europa	a	plac	a	40.1	10.5	0.641	0.0500	0.044	0.0214	23	92
Ledinghen.a	84	156	Europa	a	treat	b	42	10.3	0.596	0.0460	0.070	0.0239	59	114
Ledinghen.a	84	157	Europa	a	treat	b	40.6	23.5	0.687	0.0432	0.063	0.0227	53	115
Ledinghen.b	85	158	Europa	b	plac	a	46	11.7	0.742	0.0399	0.186	0.0355	7	120
Ledinghen.b	85	159	Europa	b	treat	b	44.6	10.6	0.736	0.0388	0.154	0.0318	27	129
Ledinghen.b	85	160	Europa	b	treat	b	44.3	10.9	0.740	0.0389	0.200	0.0355	33	127
Malik	86	161	America	b	plac	a	38	18.5	0.900	0.0949	0.300	0.1449	0	10
Malik	86	162	America	b	treat	b	47	12.9	0.533	0.1288	0.400	0.1265	5	15
Mangia	87	163	Europa	b	plac	a	49	21.0	0.719	0.0459	0.073	0.0266	20	96
Manga	87	164	Europa	b	treat	b	46	24.0	0.615	0.0497	0.073	0.0266	52	96
McHutchison	88	165	Europa	b	plac	a	45	7.0	0.670	0.0309	0.060	0.0156	13	231
McHutchison	88	165	Europa	b	plac	a	44	8.0	0.670	0.0313	0.040	0.0131	29	225
McHutchison	88	165	Europa	b	treat	b	44	8.0	0.649	0.0316	0.039	0.0128	70	228
McHutchison	88	166	Europa	b	treat	b	44	8.0	0.667	0.0312	0.066	0.0164	87	228
Milella	89	167	Europa	b	treat	b	52	7.6	0.809	0.0573	0.468	0.0728	7	47
Milella	89	168	Europa	b	plac	a	52.1	13.9	0.805	0.0886	0.439	0.1110	0	20
Pockros	107	239	America	a	treat	b	47	7.3	0.750	0.0968	0.100	0.0671	8	20
Pockros	107	240	America	a	plac	a	48	7.1	0.650	0.1067	0.100	0.0671	4	20
Pol	92	169	Europa	a	plac	a	44.4	12.0	0.609	0.0610	0.297	0.0571	5	64
Pol	92	170	Europa	a	treat	b	44.4	11.0	0.694	0.0585	0.339	0.0601	6	62
Pol	93	171	Europa	a	plac	a	45	12.0	0.568	0.0508	0.105	0.0315	16	95
Pol	93	172	Europa	a	plac	a	45	14.0	0.542	0.0547	0.120	0.0357	12	83
Pol	93	173	Europa	a	treat	b	46	12.0	0.550	0.0438	0.047	0.0186	42	129
Portal	94	174	Europa	a	plac	a	47.1	12.2	0.571	0.0764	0.000	0.0000	15	42
Portal	94	175	Europa	a	treat	b	42	10.7	0.645	0.0388	0.027	0.0131	75	152
Portal	94	176	Europa	a	treat	b	43.1	9.7	0.738	0.0433	0.021	0.0141	53	103
Poynard	95	177	Europa	b	treat	b	41	11.0	0.643	0.0288	0.051	0.0132	118	277
Poynard	95	178	Europa	b	treat	b	41	11.0	0.679	0.0281	0.040	0.0118	96	277
Poynard	95	179	Europa	b	plac	a	42	10.0	0.626	0.0290	0.032	0.0106	53	278
Reichard	96	180	Europa	b	treat	b	39.6	9.6	0.660	0.0670	0.160	0.0518	18	50
Reichard	96	181	Europa	b	plac	a	39.4	7.5	0.580	0.0698	0.100	0.0424	9	50
Salmeron	97	182	Europa	a	plac	a	39	18.0	0.548	0.0894	0.194	0.0710	4	31
Salmeron	97	183	Europa	a	treat	b	43	13.0	0.677	0.0840	0.290	0.0815	7	31
Scotto	98	184	Europa	a	treat	b	36.0	4.0	0.700	0.1449	0.070	0.0807	0	10
Scotto	98	185	Europa	a	plac	a	31.0	2.0	0.600	0.1549	0.074	0.0828	0	10
Scotto	99	186	Europa	b	treat	b	37.8	6.7	0.621	0.0901	0.069	0.0471	10	29
Scotto	99	187	Europa	b	plac	a	37.2	6.4	0.636	0.0838	0.061	0.0417	12	33
Senturk	100	188	Europa	b	treat	b	48	6.7	0.475	0.0650	0.067	0.0326	23	59
Senturk	100	189	Europa	b	plac	a	49	7.3	0.591	0.0605	0.075	0.0324	11	66
Shiffman	101	190	America	b	plac	a	44.5	1.2	0.604	0.0706	0.208	0.0586	3	48
Shiffman	101	191	America	b	treat	b	43.6	1.2	0.690	0.0714	0.190	0.0605	6	42
Shiffman	101	192	America	b	treat	b	42.9	0.9	0.660	0.0670	0.140	0.0491	6	50
Sostegni	103	196	Europa	b	treat	b	47.6	4.0	0.848	0.0625	0.242	0.0746	5	33
Sostegni	103	197	Europa	b	plac	b	47.5	12.0	0.767	0.0772	0.200	0.0730	0	30
Toccaceli	104	198	Europa	a	treat	b	46	13.0	0.692	0.1280	0.148	0.0985	0	13
Toccaceli	104	199	Europa	a	plac	a	49	8.0	0.545	0.1501	0.176	0.1148	1	11
Tripi	105	200	Europa	a	plac	a	46.2	3.4	0.500	0.1021	0.150	0.0729	0	24
Tripi	105	201	Europa	a	treat	b	49.4	7.2	0.750	0.0625	0.180	0.0555	3	48
Verbaan	106	202	Europa	b	treat	b	36	4.3	0.561	0.0657	0.000	0.0000	31	57
Verbaan	106	203	Europa	b	plac	a	38	5.8	0.627	0.0630	0.000	0.0000	12	59
