# Supplementary material for: A statistical method for removing unbalanced trials with multiple covariates in meta-analysis
Source: PLoS One. 2023 Dec 15;18(12):e0295332. doi: 10.1371/journal.pone.0295332 (PMC10723740; doi:10.1371/journal.pone.0295332)
Supplement: S1 Table — (XLSX) [file pone.0295332.s007.xlsx]

## Sheet: S1 Table
			Arm
			Ctrl					Exp
		SLV			PLVs					PLVs
	Trial name	Continent	No. of patients	No. of recovered patients	mean(age)	p(cirr)	p(male)	No. of patients	No. of recovered patients	mean(age)	p(cirr)	p(male)
	Andreone.A	Europe	16	0	46.4	0.0264627	0.563	16	2	51.1	0.188115	0.625
	Andreone.B	Europe	24	0	51	0.382275	0.5	26	0	46	0.619334	0.692
	Barbaro.A	Europe	151	2	33	0.026	0.675	152	32	35	0.287562	0.691
	Barbaro.B	Europe	200	6	34	0.035	0.62	200	44	33	0.026	0.66
	Barbaro.C	Europe	213	31	35	0.04	0.667	215	92	33	0.04	0.647
	Bell	Europe	26	6	37	0.038	0.769	27	6	37	0	0.704
	Bellobuono.A	Europe	24	1	47.5	0.042	0.75	24	5	45.7	0.083	0.833
	Bellobuono.B	Europe	36	6	43	0	0.583	24	10	45	0.083	0.583
	Berg	Europe	92	16	42	0.011	0.62	93	24	42	0.011	0.57
	Boucher	Europe	60	7	43	0.2	0.733	127	78	43	0.15	0.646
	Bresci	Europe	50	3	48	0	0.52	50	4	52	0	0.56
	Brillanti	Europe	15	0	48.3	1	0.467	15	7	43.3	1	0.467
	Brouwer	Europe	101	16	45	0.139	0.634	194	75	45	0.1395	0.536
	Chemello	Europe	15	2	48	0	1	15	7	38	0	1
	Davis	Europe	26	6	42	0.035	0.651	173	84	44	0.017	0.647
	Dettmer	America	59	9	49	0.525	0.661	58	17	49	0.517	0.672
	DiMarco	America	20	1	45.6	0	0.85	21	12	38.2	0.048	0.762
	Ferenci	Europe	76	1	48.2	0.211	0.711	81	7	45.7	0.173	0.704
	Fried	Europe	57	4	27	0	0.965	56	16	30	0	0.964
	Ledinghen.A	America	92	23	40.1	0.044	0.641	229	112	41.3	0.066	0.642
	Ledinghen.B	Europe	120	7	46	0.186	0.742	256	60	44.5	0.177	0.738
	Malik	Europe	10	0	38	0.3	0.9	15	5	47	0.4	0.533
	Mangia	America	96	20	49	0.073	0.719	96	52	46	0.073	0.615
	McHutchison	Europe	456	42	44.5	0.05	0.67	456	157	44	0.0525	0.658
	Milella	Europe	20	0	52.1	0.439	0.805	47	7	52	0.468	0.809
	Pol.A	Europe	64	5	44.4	0.297	0.609	62	6	44.4	0.339	0.694
	Pol.B	Europe	178	28	45	0.1125	0.555	129	42	46	0.047	0.55
	Portal	Europe	42	15	47.1	0	0.571	255	128	42.4	0.025	0.661
	Poynard	Europe	278	53	42	0.032	0.626	554	214	41	0.0455	0.661
	Reichard	Europe	50	9	39.4	0.1	0.58	50	18	39.6	0.16	0.66
	Salmeron	Europe	31	4	39	0.194	0.548	31	7	43	0.29	0.677
	Scotto.A	Europe	10	0	31	0.074	0.6	10	0	36	0.07	0.7
	Scotto.B	Europe	33	12	37.2	0.061	0.636	29	10	37.8	0.069	0.621
	Senturk	Europe	66	11	49	0.075	0.591	59	23	48	0.067	0.475
	Shiffman	Europe	48	3	44.5	0.208	0.604	92	12	43.2	0.163	0.674
	Sostegni	America	30	0	47.5	0.2	0.767	33	5	47.6	0.242	0.848
	Toccaceli	Europe	11	1	49	0.176	0.545	13	0	46	0.148	0.692
	Tripi	Europe	24	0	46.2	0.15	0.5	48	3	49.4	0.18	0.75
	Verbaan	Europe	59	12	38	0	0.627	57	31	36	0	0.561
	Pockros	America	20	4	48	0.1	0.65	20	8	47	0.1	0.75
		Totals	2999	366				4108	1422
	S1 Table. Ribavirin plus interferon versus interferon for chronic hepatitis C’s 40 studies (Hep dataset): selected SLV and PLVs. *Studies with more than one ctrl and/or exp group.
