# Supplementary material for: A statistical method for removing unbalanced trials with multiple covariates in meta-analysis
Source: PLoS One. 2023 Dec 15;18(12):e0295332. doi: 10.1371/journal.pone.0295332 (PMC10723740; doi:10.1371/journal.pone.0295332)
Supplement: S2 Table — (XLSX) [file pone.0295332.s008.xlsx]

## Sheet: S2 table
		EU					Non-EU
		Studies			No. of studies	No. of patients	Studies			No. of studies	No. of patients	Totals
	Chol	S11, S12, S17, S18, S19, S110, S112, S113, S114, S116, S120			11	64401	S13, S14, S15, S16, S111, S115, S117, S118, S119, S121			10	64743	129144
	Hep	S21, S22, S23, S24, S25, S26, S27, S28, S29, S210, S211, S212, S213, S214, S215, S218, S219, S221, S222, S224, S225, S226, S227, S228, S229, S230, S231, S232, S233, S234, S235, S237, S238 , S239			34	6473	S216, S217, S220, S223, S236, S240			6	330	6803
	S2 Table. European and Non-European studies in Chol and Hep datasets.
