# Supplementary material for: A statistical method for removing unbalanced trials with multiple covariates in meta-analysis
Source: PLoS One. 2023 Dec 15;18(12):e0295332. doi: 10.1371/journal.pone.0295332 (PMC10723740; doi:10.1371/journal.pone.0295332)
Supplement: S3 Table — Chol dataset. (XLSX) [file pone.0295332.s009.xlsx]

## Sheet: S3 Table
		mean(age)	p(diab)	p(male)	Overall
	S1(-i)	T1(-i)	T2(-i)	T3(-i)	Tc(-i)
	{S1\{S11}}	11.67	163.26	14.83	109.558
	{S1\{S12}}	3.32	270.27	82.99	205.872
	{S1\{S17}}	13.41	175.99	68.73	149.031
	{S1\{S18}}	12.8	162.71	56.54	133.974
	{S1\{S19}}	19.87	385.2	98.97	291.008
	{S1\{S110}}	13.92	184.38	65.85	152.507
	{S1\{S112}}	14.04	51.65	36.3	58.884
	{S1\{S113}}	22.18	167.32	52.71	139.84
	{S1\{S114}}	12.26	170.39	56.61	138.137
	{S1\{S116}}	12.94	161.83	54.26	132.231
	{S1\{S120}}	13.92	166.98	47.62	131.936
	S3 Table. 1st iteration: Anderson-Darling test statistics T1(–i), T2(–i), T3(–i), and Tc(–i). Chol dataset.
