# Supplementary material for: A statistical method for removing unbalanced trials with multiple covariates in meta-analysis
Source: PLoS One. 2023 Dec 15;18(12):e0295332. doi: 10.1371/journal.pone.0295332 (PMC10723740; doi:10.1371/journal.pone.0295332)
Supplement: S4 Table — Chol dataset. (XLSX) [file pone.0295332.s010.xlsx]

## Sheet: S4 Table
		mean(age)	p(diab)	p(male)	Overall
	S1(-i)	T1(-i)	T2(-i)	T3(-i)	Tc(-i)
	{S1\{S11}}	13.75	37.64	23.27	43.105
	{S1\{S12}}	3.55	155.17	59.13	125.776
	{S1\{S17}}	14.65	54.65	47.65	67.5211
	{S1\{S18}}	13.25	52.74	37.99	60.0329
	{S1\{S19}}	23.5	137.57	79.47	138.876
	{S1\{S110}}	15.1	52.67	48.88	67.3479
	{S1\{S113}}	23.8	55.97	34.36	65.893
	{S1\{S114}}	13.16	56.99	38.3	62.6136
	{S1\{S116}}	13.64	54.86	36.99	60.9047
	{S1\{S120}}	14.9	43.22	22.93	46.7942
	S4 Table. 2nd iteration: Anderson-Darling test statistics T1(–i), T2(–i), T3(–i), and Tc(–i). Chol dataset.
