# Supplementary material for: A statistical method for removing unbalanced trials with multiple covariates in meta-analysis
Source: PLoS One. 2023 Dec 15;18(12):e0295332. doi: 10.1371/journal.pone.0295332 (PMC10723740; doi:10.1371/journal.pone.0295332)
Supplement: S5 Table — Chol dataset. (XLSX) [file pone.0295332.s011.xlsx]

## Sheet: S5 Table
		mean(age)	p(diab)	p(male)	Overall
	S1(-i)	T1(-i)	T2(-i)	T3(-i)	Tc(-i)
	{S1\{S17}}	-0.34	-0.94	3.1	1.05078
	{S1\{S19}}	2.53	47.96	10.99	35.4955
	{S1\{S110}}	0.17	63.41	8.86	41.8233
	{S1\{S113}}	0.52	14	-0.93	7.84619
	{S1\{S114}}	-0.26	14.58	1.21	8.96625
	{S1\{S116}}	0.15	13.48	2.69	9.42236
	S5 Table. 6th iteration: Anderson-Darling test statistics T1(–i), T2(–i), T3(–i), and Tc(–i). Chol dataset.
